# Supplementary material for: An 8.22 Mb Assembly and Annotation of the Alpaca (Vicugna pacos) Y Chromosome
Source: Genes (Basel). 2021 Jan 16;12(1):105. doi: 10.3390/genes12010105 (PMC7830431; doi:10.3390/genes12010105)
Supplement: Supplementary file 1 [file genes-12-00105-s001.zip]

Archive with 2 entries (2 files):
- Supplementary Material_R1/Supplementary Figures S1-S5_R1.pdf
- Supplementary Material_R1/Supplementary Tables_S1-S6_R1.xlsx
