# Supplementary material for: An 8.22 Mb Assembly and Annotation of the Alpaca (Vicugna pacos) Y Chromosome
Source: Genes (Basel). 2021 Jan 16;12(1):105. doi: 10.3390/genes12010105 (PMC7830431; doi:10.3390/genes12010105)
Supplement: Supplementary file 1 [file genes-12-00105-s001.zip › Supplementary Material_R1/Supplementary Tables_S1-S6_R1.xlsx]

## Sheet: Table S1_PCR primers
Table S1. Summary information of primers used to validate MSY contigs and assembly by PCR; * DDX3Y was male-specific in all three species but the amplicon was not of expected size
Primer-name	Sequence origin	MSY Contig	Gene symbol	F: 5'-3'	R: 5'-3'	Product, bp	Alpaca	Dromedary	Bactrian camel	Optimal Ta	Comment
TSPY-1	transcript	tig3301 tig251	TSPY	CACCTGTCACTCCGGTTTC	CCTCTTGAGCAGAGCAGTTC	130	male specific	male specific	male specific	60oC
TSPY-2	transcript	tig3301 tig352 tig251	TSPY	GCCCAGACAGTAAGGTGTTTAG	TGCGAAGGACACAGGAATTAG	409	male specific	male specific	male specific	60oC
ZFY	transcript	tig3291	ZFY	CCCACCCAAAGTATCCAGTAAA	GGCAGTTGAGAACACAGAAATG	388	male specific	male specific	male specific	60oC
KDM5D	transcript	tig667	KDM5D	GAATGCTGGCAAAGGGATAATG	CTGGACCTTCCTAGATCCTGTA	801	male specific	male specific	male specific	60oC
EIF1AY	transcript	tig419	EIF1AY	AAGCCATAGCCCTGGTTAAAT	CAGGATCAGGGTGTTGGTATG	871	male specific	male specific	male specific	60oC
EIF2s3Y	transcript	tig313	EIF2S3	GCTGAGGCACAAGGAAGATAA	GGGCCAAGCACTACTCTAAAT	752	male specific	male specific	male specific	60oC
DDX3Y*	transcript	tig467	DDX3Y	GCCTGGACCATCTGCATAAA	CAGTAGAGGCAACTGGCAATAA	245	male specific	male specific	no amplification	60oC
RBMY	transcript	tig713 tig3300 tig3301	RBMY	GTGTCTCTGCTGTGAAGATACC	TCCCGGGATACCAAGGATTA	699	male specific	male specific	male specific	60oC
HSFY	transcript	tig1 tig223	HSFY	ACCTCAGATTTCAAGGTTACTACA	CAGTTTGTGCACTAAGTATTCAGG	240	male specific	male specific	male specific	60oC
OFD1Y	transcript	tig467	OFD1Y	CCAGGGTCTTCTGCTGTTTAT	GCCTGTGAGTTCTCTGTAATAGG	487	male specific	male specific	male specific	60oC
tig1-1	genomic	tig1	N/A	CTCAGGTTCTCTCTTGGCTTAC	GTCTCCCTGTTGGTGTCTTATAG	759	male specific	male specific	male specific	60oC
tig1-2	genomic	tig1	N/A	GTTGGTGAAGCGAGATGATAGA	GGAGAGGGAAGGAAAGGAAAG	759	male specific	male specific	male specific	60oC
tig1-3	genomic	tig1	N/A	TTCCTTCCACTGCCTTCTTG	CCTTGGGTGGCTGATTCTTAT	778	male specific	male specific	male specific	60oC
tig1-4	genomic	tig1	N/A	GTCTCCCTGTTGGTGTCTTATAG	CTCAGGTTCTCTCTTGGCTTAC	759	male specific	male specific	male specific	60oC
tig3262-1	genomic	tig3262	N/A	AAGTGCAGAAGGAAGAGCTAAA	CCTGTGAGGCAGTCTGAATATC	869	male specific	male specific	male specific	60oC
tig469-1	genomic	tig469	N/A	GCCCTTTGGATTTTTGATGA	TGGAAAAAGCAGTTGGGAGA	596	male specific	male specific	male specific	60oC
tig469-2	genomic	tig469	N/A	GGGTTAGGAGAGGGATACGG	TGCTTTGGTTTCCTTTTGCT	463	male specific	male specific	male specific	60oC
tig538-1	genomic	tig538	N/A	TGCCCTCTTGGTTTTGCTAT	CGGTCGATCGGTAATGAAGT	385	male specific	male specific	male specific	60oC
tig538-2	genomic	tig538	N/A	GTGCCTGGCCCTGTGTATTA	ATAAGCCCTGAGGCTTCTCC	435	male specific	male specific	male specific	60oC
tig723-1	genomic	tig723	N/A	GGACATCCAAAGACAAGGACA	TTTGGCTTGAACTGCAAAGA	310	male specific	male specific	male specific	60oC
tig723-2	genomic	tig723	N/A	TTCAGGCAAGAAACTGAAAGC	GGCCTACCATACCTTGTGGA	465	M/F	male specific	male specific	60oC
tig723-3	genomic	tig723	N/A	GAGGACCAGGTTTGTGGCTA	GCAGACATGCTGGAGAAACA	444	male specific	male specific	male specific	60oC
tig352	genomic	tig352	N/A	CTACCTTTCCCAAGCCAGTATC	TGAGACGCAGAGCAAACTATC	716	male specific	male specific	male specific	60oC
tig5	genomic	tig5	N/A	CAGCACTTCTCCCTCTGTATTG	AGGGTAGATGGGAGGCTATATG	773	male specific	no amplification	male specific	60oC
tig292	genomic	tig292	N/A	GGAGAACAGGGAGCAATCAA	CCTCACCTCAAAGAGCAGATAC	882	male specific	no amplification	no amplification	56oC
tig3262-2	transcript	tig3262	SRY	GAATGGAAGGCCCGTTAAGT	TTGTTAGCCAGAGCACAGAAA	209	male specific	male specific	male specific	63oC
tig667	transcript	tig667	UKN_1123	CTGCCTACTGTGTGTGGATAG	GACTCTGCTCTTGTCGATTGT	278	male specific	male specific	male specific	62oC
tig467	trancript	tig467	UKN_9026	CCAGATCCTCTCCAGTGTTTATT	ACACAGGCTCTTCTGTTCTATG	485	male specific	male specific	male specific	62oC
WWC3Y	genomic	tig3291	WWC3Y	AAACCAGCTTCCCTACCATATT	GATAGGCATTGCAGATTCAACAG	144	male specific	male specific	male specific	58oC
CBA-ZFX-4	GenBank: XM_032475351	na	ZFY	CATGTGTCTGTGTGTTGCTTATT	CAATGTGCCAGGAGGTATGT	768	male specific	male specific	male specific	60oC	Bactrian camel ZFX

## Sheet: Table S2_PAR contigs
Table S2. Summary features of contigs identified as PAR by BLAST analysis against female assembly VicPac3.1
Contig	Length	Genes	Top VicPac3 hit	Accession	VicPac3 chromosome	Coverage (%)	Identity (%)
tig481	411555	CSF2RA IL3RA	VicPac3.1 ScfyRBE_77260;HRSCAF=79153	NW_021964234.1	X	95	98.32
tig306	402410	NLGNX (exons1-3)	VicPac3.1 ScfyRBE_77259;HRSCAF=79152	NW_021964233.1	X	93	98.89
tig517	331448	NLGNX (exons4-6)	VicPac3.1 ScfyRBE_77259;HRSCAF=79152	NW_021964233.1	X	98	98.45
tig419	307557	SHROOM2 GPR143	VicPac3.1 ScfyRBE_77259;HRSCAF=79152	NW_021964233.1	X	54	99.1
tig558	267616	ZBED1 DHRSX	VicPac3.1 ScfyRBE_77259;HRSCAF=79152	NW_021964233.1	X	82	99.61
tig600	225218	ARSF GYG2 XG CD99	VicPac3.1 ScfyRBE_77259;HRSCAF=79152	NW_021964233.1	X	97	98.8
tig476	123056	TBL1X	VicPac3.1 ScfyRBE_77259;HRSCAF=79152	NW_021964233.1	X	99	99.1
tig799	96995	ASMT AKAP17A	VicPac3.1 ScfyRBE_77260;HRSCAF=79153	NW_021964234.1	X	85	98.65
tig798	58129	PRKX	VicPac3.1 ScfyRBE_77259;HRSCAF=79152	NW_021964233.1	X	92	98.6
tig846	41458	MXRA5	VicPac3.1 ScfyRBE_77259;HRSCAF=79152	NW_021964233.1	X	95	99.3
tig907	24141	MXRA5	VicPac3.1 ScfyRBE_77259;HRSCAF=79152	NW_021964233.1	X	97	96.54
tig2778	13961	ASMTL	VicPac3.1 ScfyRBE_77260;HRSCAF=79153	NW_021964234.1	X	99	98.46
tig69	1433978	ANOS1 PNPL4 STS	VicPac3.1 ScfyRBE_77259;HRSCAF=79152	NW_021964233.1	X	96	99.39
Total/Average	3737522					90.9231	98.7085

## Sheet: Table S3_Transcriptome metrics
Table S3. Transcriptome assembly metrics (assembled with Trinity Assembler)
Feature	Value
Total number of transcripts	154194
Longest transcript (bp)	11199
Shortest transcript (bp)	201
Average length (bp)	504
Longest ORF (aa)	2560
Shortest ORF (aa)	99
Average length (AA)	166

## Sheet: Table S4_Transcript summary
Table S4. A list of known mammalian MSY and PAR genes (Janecka et al. 2018; Avila et al. 2014; Richardson et al. 2019; dromedary Xpter assembly in CamDro3) and the number of alpaca Y transcripts identified for each by BLASTp and BLASTx analyses (the two are not mutually exclusive)
Gene symbol	Class	No. of BLASTp transcripts	No. of BLASTx transcripts	Included in MSY gene catalogue
BCORY	MSY	7	2	NO
CUL4BY	MSY	9	8	YES
DDX3Y	MSY	8	0	YES
EIF1AY	MSY	5	5	YES
EIF2S3Y	MSY	8	16	YES
EIF3CY	MSY	3	8	NO
HSFY	MSY	171	37	YES
KDM5D	MSY	32	20	YES
MYL9Y	MSY	2	3	NO
NLGN4	MSY	6	0	NO
OFD1Y	MSY	23	0	YES
OR8J2Y	MSY	3	6	NO
RBMY	MSY	4	2	YES
RPS3AY	MSY	1	0	NO
SRY	MSY	1	0	YES
SYPY	MSY	1	0	NO
TAB3Y	MSY	1	1	NO
TIGD1Y1	MSY	9	1	NO
TMSB4Y	MSY	2	2	NO
TSPY	MSY	27	1	YES
TXLNGY	MSY	32	32	NO
UBA1Y	MSY	2	2	NO
USP9Y	MSY	21	0	YES
UTY	MSY	3	0	YES
WWC3	PAR	28	28	YES
ZFY	MSY	16	0	YES
MSY TOTAL		425	174
AKAP17A	PAR	2	2
ANOS1	PAR	12	4
ARSF	PAR	12	1
ASMT	PAR	2	0
ASMTL	PAR	2	0
CD99	PAR	5	0
CSF2RA	PAR	9	18
DHRSX	PAR	9	0
GPR143	PAR	7	25
GTPBP6	PAR	1	1
GYG2	PAR	14	14
IL3RA	PAR	3	0
MXRA5	PAR	9	3
PLPN4	PAR	13	31
PRKX	PAR	11	0
SHROOM2	PAR	8	2
STS	PAR	26	0
TB1LY	PAR	1	1
XG	PAR	2	0
ZBED1	PAR	3	0
PAR total		151	102
ALL		576	276

## Sheet: Table S5_Top BLAST hits
Table S5. Top hits for MSY transcripts in GeneBank by megaBLAST. Note that for 10 of the 14 genes, the top hit is from the Bactrian camel
Gene	Closest Hit	Coverage (%)	E-value	Identity (%)	Accession No
EIF1AY	Bactrian camel LOC116662491 ncRNA	53	0	96.5	XR_004318453.1
EIF2SAY	Bactrian camel EIF2SAX	69	0	97.54	XM_006193195.3
HSFY	Bactrian camel HSFY	85	0	94.39	XM_032466326.1
KDM5D	Bactrian camel KDM5D	74	0	96.92	XM_032479084.1
OFD1Y	Bactrian camel OFD1	65	0	96.69	XM_010966228.1
RBMY	Horse MSY	43	0	75.68	MH341179.1
SRY	Bactrian camel SRY	100	0	95.02	XM_032466738.1
TSPY	Bactrian camel TSPY	16	0	93.57	XM_032475364.1
ZFY	Bactrian camel ZFX	51	0	97.28	XM_032475351.1
DDX3Y	Bactrian camel DDX3X	87	0	97.43	XM_006193829.3
UTY	Domestic goat KDM6A (UTX)	69	0	86.67	XM_018044665.1
USP9Y	Alpaca USP9X	96	0	92.25	XM_031671293.1
CUL4BY	Bactrian camel cullin-4B-like (LOC116662083)	95	0	97.4	XM_032475361.1
WWC3Y	Alpaca WWC3X	95	0	97.97	XM_031671218.1

## Sheet: Table S6_SmartBLAST top hits
Table S6: smartBLAST analysis results of alpaca MSY
MSY gene	Species	Gene symbol	coverage (%)	similarity (%)	E-value	Accession
EIF1AY	Homo sapien	EIF1AY	100	99.31	2e-101	NP_004672.2
	Mus Musculus	EIF1AX	100	98.61	2e-101	NP_034250.3
	Danio rerio	EIF1AX	100	99.31	7e-102	NP_001020624.1
EIF2S3A	Homo sapien	EIFS23	100	98.09	0	NP_001406.1
	Mus Musculus	EIFS23	100	98.09	0	NP_036140.1
	Danio rerio	EIFS23	100	95.34	0	NP_997876.2
HSFY	Homo sapien	HSFY	90	58.97	3e-133	NP_149099.2
	Mus Musculus	HSF5	35	30.26	2e-10	NP_001038992.1
	Danio rerio	HSF5	31	31.36	2e-10	NP_001082945.1
KDM5D	Homo sapien	KDM5D	99	84.93	0	NP_001140178.1
	Mus Musculus	KDM5C	94	84.73	0	XP_006528833.1
	Danio rerio	KDM5C	92	58.74	0	NP_001116706.1
OFD1Y	Homo sapien	OFD1	96	60.16	2e-114	XP_024308239.1
	Mus Musculus	OFD1	97	47.48	6e-87	XP_036017839.1
	Danio rerio	OFD1	46	28.04	0.032	XP_009303289.1
RBMY	Homo sapien	RBMX	44	74.55	3e-16	NP_001156008.1
	Mus Musculus	RBMX	44	72.73	4e-16	XP_036017759.1
	Danio rerio	RBMX	42	60	6e-06	NP_997763.1
SRY	Homo sapien	SRY	86	58.37	3e-76	NP_003131.1
	Mus Musculus	SOX2	37	70	5e-38	NP_035573.3
	Danio rerio	SOX2	75	40.59	9e-40	NP_998283.1
ZFY	Homo sapien	ZFX	100	97.84	0	NP_001317256.1
	Mus Musculus	ZFX	100	96.46	0	NP_001037851.1
	Danio rerio	ZFX	99	66.73	0	XP_021325975.1
CUL4BY	Homo sapien	CUL4B	97	65.66	7e-123	NP_003579.3
	Mus Musculus	CUL4B	98	63.88	2e-107	NP_001103612.1
	Danio rerio	CUL4B	100	60.98	2e-107	NP_001116316.1
DDX3Y	Homo sapien	DDX3X	100	96	0	NP_001350748.1
	Mus Musculus	DDX3Y	100	92.19	0	XP_030107428.1
	Danio rerio	DDX42	100	85.95	0	XP_005168849.1
USP9Y	Homo sapien	USP9X	99	93.99	0	NP_001034680.2
	Mus Musculus	USP9X	99	93.31	0	XP_006527654.1
	Danio rerio	USP9	99	87.38	0	NP_001070917.1
UTY	Homo sapien	UTX	99	77.36	0	NP_001278344.1
	Mus Musculus	UTX	99	76.6	0	XP_006527658.1
	Danio rerio	no ortholog suficently characterized
WWC3Y	Homo sapien	WWC3	99	87.76	3e-140	NP_056506.2
	Mus Musculus	WWC3	93	59.15	1e-76	XP_036010056.1
	Danio rerio	WWC3	94	71.37	5e-102	XP_005165934.1
